# Supplementary material for: Home climate and habitat drive ecotypic stress response differences in an invasive grass
Source: AoB Plants. 2020 Nov 24;12(6):plaa062. doi: 10.1093/aobpla/plaa062 (PMC7770431; doi:10.1093/aobpla/plaa062)
Supplement: plaa062_suppl_Supplementary_Data [file plaa062_suppl_supplementary_data.xlsx]

## Sheet: Lakoba_AoBP_ms20123S1_Suporting
ecotype	irrigated	fertilized	block	pot	population	startHeight	culmNumber	chlorophyll	mtotal	rootShoot	MAT	SOC	MAP
ag	0	0	a	4	az4	69	1	306	0.6843	0.320787	21.4	8	206
ag	0	1	a	11	az4	48	1	59	0.7091	0.995217	21.4	8	206
nonag	1	0	a	15	az3	131	1	408	2.2869	0.355602	21.7	8	202
nonag	1	1	a	27	az3	83	3	287	2.4877	0.505689	21.7	8	202
nonag	0	0	a	38	az3	75	1	268	0.5948	1.00539	21.7	8	202
nonag	0	1	a	42	az3	83	1	224	1.2079	0.37778	21.7	8	202
ag	1	0	a	44	az4	97	1	332	1.3767	0.465666	21.4	8	206
ag	1	1	a	48	az4	52	1	376	2.3176	0.34956	21.4	8	206
ag	1	0	b	3	az4	52	1	338	0.344	0.340086	21.4	8	206
nonag	0	0	b	13	az3	91	1	173	0.7782	1.31883	21.7	8	202
nonag	0	1	b	14	az3	87	3	0	0.9524	1.30159	21.7	8	202
ag	0	1	b	17	az4	56	1	15	0.6685	1.22908	21.4	8	206
nonag	1	1	b	19	az3	39	1	395	1.6837	1.07608	21.7	8	202
nonag	1	0	b	36	az3	84	1	376	1.1772	1.3155	21.7	8	202
ag	1	1	b	42	az4	98	1	306	2.4507	0.329013	21.4	8	206
ag	0	0	b	45	az4	86	1	0	0.3274	0.966366	21.4	8	206
ag	0	1	c	1	az4	45	1	103	0.4134	0.815547	21.4	8	206
nonag	0	1	c	8	az3	83	1	0	0.7883	1.05233	21.7	8	202
ag	1	1	c	18	az4	89	1	236	2.162	0.407002	21.4	8	206
ag	0	0	c	28	az4	44	1	0	0.1431	2.4399	21.4	8	206
nonag	1	1	c	29	az3	54	1	325	1.9139	0.975129	21.7	8	202
nonag	1	0	c	34	az3	70	1	294	0.4274	0.664979	21.7	8	202
nonag	0	0	c	38	az3	94	1	0	0.4147	1.03384	21.7	8	202
ag	1	0	c	45	az4	56	1	357	0.4743	0.297674	21.4	8	206
ag	1	0	d	2	az4	85	1	351	0.8524	0.592676	21.4	8	206
ag	0	1	d	4	az4	54	1	0	0.5129	0.596824	21.4	8	206
nonag	0	1	d	11	az3	47	1	236	1.5441	0.515458	21.7	8	202
nonag	1	1	d	14	az3	86	3	224	2.242	0.608437	21.7	8	202
ag	0	0	d	16	az4	78	1	97	0.3806	1.44288	21.4	8	206
nonag	1	0	d	25	az3	66	1	338	0.7758	0.419579	21.7	8	202
nonag	0	0	d	42	az3	105	1	351	0.5738	1.32496	21.7	8	202
ag	1	1	d	45	az4	58	1	389	1.9974	0.535989	21.4	8	206
nonag	1	1	e	4	az3	63	2	319	1.7939	0.530109	21.7	8	202
ag	0	1	e	6	az4	62	3	363	1.2444	0.778476	21.4	8	206
nonag	0	0	e	11	az3	84	1	230	0.4237	0.488756	21.7	8	202
ag	0	0	e	16	az4	76	1	319	0.4863	0.712927	21.4	8	206
ag	1	1	e	20	az4	64	3	287	1.9338	0.210365	21.4	8	206
nonag	0	1	e	21	az3	83	2	148	1.1483	0.649856	21.7	8	202
ag	1	0	e	33	az4	97	1	313	1.0418	0.485739	21.4	8	206
nonag	1	0	e	35	az3	110	1	338	1.5271	0.596049	21.7	8	202
nonag	0	1	a	5	tx4	62	2	224	2.0149	0.470301	13.6	10	441
nonag	0	0	a	12	tx4	95	1	205	0.5526	0.830407	13.6	10	441
nonag	1	1	a	28	tx4	92	2	357	2.7813	0.298156	13.6	10	441
nonag	1	0	a	40	tx4	108	1	370	1.1174	0.725981	13.6	10	441
nonag	1	0	b	11	tx4	91	1	338	1.0764	1.1298	13.6	10	441
nonag	0	1	b	27	tx4	58	2	294	2.2539	0.879973	13.6	10	441
nonag	0	0	b	41	tx4	140	1	268	1.012	0.309185	13.6	10	441
nonag	1	1	b	43	tx4	84	3	351	2.2149	0.226887	13.6	10	441
nonag	0	1	c	9	tx4	100	3	0	0.9733	0.890637	13.6	10	441
nonag	0	0	c	16	tx4	99	3	300	1.0332	0.816456	13.6	10	441
nonag	1	0	c	26	tx4	134	1	344	1.0784	0.378852	13.6	10	441
nonag	1	1	c	37	tx4	108	3	325	2.774	0.48073	13.6	10	441
nonag	1	1	d	12	tx4	97	2	275	2.2616	0.305774	13.6	10	441
nonag	0	0	d	15	tx4	111	1	281	0.5968	0.456676	13.6	10	441
nonag	1	0	d	18	tx4	99	1	395	0.8135	0.208049	13.6	10	441
nonag	0	1	d	33	tx4	66	1	306	1.2083	0.362847	13.6	10	441
nonag	1	0	e	1	tx4	77	1	376	0.5748	0.327176	13.6	10	441
nonag	0	1	e	8	tx4	92	1	217	1.0161	0.546105	13.6	10	441
nonag	1	1	e	15	tx4	72	1	306	2.1581	0.356272	13.6	10	441
nonag	0	0	e	41	tx4	60	1	211	0.71	1.20565	13.6	10	441
ag	0	1	a	7	nm12	80	1	179	1.1667	0.446083	13.4	12	439
ag	1	1	a	20	nm12	93	2	300	2.6838	0.960552	13.4	12	439
ag	0	0	a	35	nm12	10	2	249	0.3738	0.938797	13.4	12	439
ag	1	0	a	36	nm12	101	1	217	0.8912	0.219485	13.4	12	439
ag	1	0	b	34	nm12	86	1	306	0.9685	0.958544	13.4	12	439
ag	0	0	b	38	nm12	87	1	262	0.6107	0.531344	13.4	12	439
ag	1	1	b	40	nm12	104	1	275	2.2915	0.369286	13.4	12	439
ag	0	1	b	48	nm12	84	1	2	0.6631	0.331526	13.4	12	439
ag	1	1	c	35	nm12	86	3	306	2.5079	0.312281	13.4	12	439
ag	1	0	c	40	nm12	95	1	370	0.9002	1.04359	13.4	12	439
ag	0	0	c	43	nm12	87	1	59	0.3334	1.4407	13.4	12	439
ag	0	1	c	46	nm12	88	2	224	1.7672	0.395452	13.4	12	439
ag	1	0	d	35	nm12	69	1	281	0.6435	0.449977	13.4	12	439
ag	0	1	d	37	nm12	79	1	0	0.5308	0.350293	13.4	12	439
ag	1	1	d	39	nm12	65	3	294	2.5773	0.604695	13.4	12	439
ag	0	0	d	40	nm12	86	1	401	0.6473	0.766648	13.4	12	439
ag	1	1	e	2	nm12	87	4	306	2.4195	0.48929	13.4	12	439
ag	1	0	e	22	nm12	98	1	332	1.15	0.342204	13.4	12	439
ag	0	0	e	24	nm12	82	1	249	0.5745	0.244584	13.4	12	439
ag	0	1	e	43	nm12	108	2	0	1.1171	0.638457	13.4	12	439
ag	0	0	a	1	tx2	61	1	338	0.4698	0.531291	20.1	17	1411
ag	0	1	a	17	tx2	91	1	236	1.6698	0.876601	20.1	17	1411
ag	1	0	a	43	tx2	94	1	313	0.9576	0.260498	20.1	17	1411
ag	1	1	a	46	tx2	102	4	370	2.7975	0.390062	20.1	17	1411
ag	1	1	b	1	tx2	89	1	370	2.5607	0.590201	20.1	17	1411
ag	1	0	b	20	tx2	71	1	389	1.648	1.10231	20.1	17	1411
ag	0	0	b	24	tx2	97	1	268	1.1837	1.17233	20.1	17	1411
ag	0	1	b	47	tx2	105	3	0	1.1402	0.772699	20.1	17	1411
ag	1	1	c	5	tx2	94	3	319	1.5251	0.488629	20.1	17	1411
ag	1	0	c	11	tx2	85	1	376	0.8008	1.45268	20.1	17	1411
ag	0	0	c	23	tx2	95	1	275	0.9179	0.632983	20.1	17	1411
ag	0	1	c	41	tx2	82	1	0	0.6841	0.655615	20.1	17	1411
ag	0	1	d	3	tx2	80	1	0	0.6668	0.709305	20.1	17	1411
ag	1	1	d	28	tx2	88	2	351	2.2159	0.374798	20.1	17	1411
ag	0	0	d	29	tx2	96	1	0	0.6348	0.964109	20.1	17	1411
ag	1	0	d	36	tx2	87	1	351	0.5507	0.292116	20.1	17	1411
ag	0	0	e	14	tx2	103	1	332	0.7919	0.667509	20.1	17	1411
ag	1	0	e	28	tx2	91	1	452	0.803	0.324864	20.1	17	1411
ag	0	1	e	31	tx2	66	1	294	1.2474	0.29924	20.1	17	1411
ag	1	1	e	32	tx2	88	2	344	2.3202	0.475203	20.1	17	1411
ag	0	0	a	21	ks4	105	1	275	0.8842	0.4863	13	18	781
ag	1	0	a	22	ks4	56	1	420	0.2702	0.320626	13	18	781
ag	1	1	a	30	ks4	93	2	294	1.9437	0.355156	13	18	781
ag	0	1	a	32	ks4	103	3	0	1.251	0.313248	13	18	781
ag	0	1	b	6	ks4	98	1	141	0.9324	0.645896	13	18	781
ag	1	0	b	8	ks4	94	1	325	0.6931	0.361957	13	18	781
ag	0	0	b	25	ks4	76	1	198	0.5425	0.8694	13	18	781
ag	1	1	b	30	ks4	61	3	281	2.8999	0.949644	13	18	781
ag	0	1	c	14	ks4	85	1	84	0.8515	0.442731	13	18	781
ag	1	1	c	33	ks4	56	1	376	2.32	0.546667	13	18	781
ag	0	0	c	42	ks4	81	1	78	0.8058	0.402855	13	18	781
ag	1	0	c	47	ks4	99	1	332	0.727	0.464545	13	18	781
ag	0	1	d	19	ks4	91	1	27	0.7783	0.996665	13	18	781
ag	0	0	d	34	ks4	67	1	249	0.2082	0.435862	13	18	781
ag	1	0	d	41	ks4	75	1	306	1.0569	0.265749	13	18	781
ag	1	0	e	10	ks4	94	1	236	1.4451	0.950729	13	18	781
ag	0	1	e	36	ks4	48	1	27	0.7274	0.65657	13	18	781
ag	0	0	e	39	ks4	80	1	186	0.5409	0.903237	13	18	781
ag	1	1	e	47	ks4	93	2	294	2.9045	0.300018	13	18	781
nonag	0	0	a	2	ne1	45	1	255	0.2968	1.04267	10.8	19	779
ag	1	0	a	24	tx3	104	1	319	0.7317	0.485384	18	19	994
nonag	0	1	a	25	ne1	90	1	230	1.2571	0.610222	10.8	19	779
ag	0	1	a	26	tx3	96	1	338	2.735	0.389453	18	19	994
ag	0	0	a	34	tx3	97	1	344	0.687	0.553244	18	19	994
nonag	1	0	a	37	ne1	81	1	306	0.9887	0.223942	10.8	19	779
ag	1	1	a	41	tx3	45	1	376	1.5569	0.552863	18	19	994
nonag	1	1	a	45	ne1	89	3	294	1.8809	0.314304	10.8	19	779
nonag	1	0	b	10	ne1	90	1	319	1.0206	1.70788	10.8	19	779
ag	0	1	b	16	tx3	104	2	268	2.4608	0.553732	18	19	994
nonag	0	1	b	18	ne1	86	1	0	0.8982	1.0986	10.8	19	779
ag	0	0	b	21	tx3	95	1	389	1.3735	1.62319	18	19	994
ag	1	1	b	22	tx3	110	4	294	4.2761	1.29073	18	19	994
nonag	1	1	b	23	ne1	96	3	255	2.6372	0.634662	10.8	19	779
nonag	0	0	b	33	ne1	81	1	294	0.8828	0.831535	10.8	19	779
ag	1	0	b	44	tx3	40	1	376	0.5811	0.440149	18	19	994
nonag	1	0	c	10	ne1	72	1	332	0.8895	1.2338	10.8	19	779
ag	1	0	c	12	tx3	88	1	357	1.0904	1.0081	18	19	994
ag	0	0	c	13	tx3	64	1	357	0.4447	1.97259	18	19	994
nonag	1	1	c	17	ne1	107	1	275	2.2931	0.66251	10.8	19	779
ag	1	1	c	24	tx3	92	3	262	2.8114	0.610287	18	19	994
nonag	0	1	c	30	ne1	77	3	15	0.8591	0.858719	10.8	19	779
nonag	0	0	c	36	ne1	84	1	243	0.5454	0.597072	10.8	19	779
ag	0	1	c	44	tx3	96	2	0	0.668	0.975747	18	19	994
nonag	1	1	d	10	ne1	70	2	230	1.5355	0.366711	10.8	19	779
ag	0	1	d	21	tx3	76	1	122	0.5613	1.00107	18	19	994
ag	0	0	d	24	tx3	99	1	262	0.7053	0.719405	18	19	994
nonag	0	1	d	26	ne1	90	1	0	1.0175	0.774194	10.8	19	779
nonag	1	0	d	30	ne1	89	1	332	0.8544	0.248575	10.8	19	779
ag	1	1	d	43	tx3	81	2	325	2.1252	0.429186	18	19	994
ag	1	0	d	46	tx3	66	1	332	0.8209	0.724942	18	19	994
nonag	0	0	d	47	ne1	76	1	281	0.4944	0.416619	10.8	19	779
nonag	1	0	e	18	ne1	81	1	306	0.742	0.498082	10.8	19	779
ag	1	0	e	23	tx3	89	1	338	0.6458	0.374335	18	19	994
nonag	0	0	e	34	ne1	101	1	205	0.5923	0.52694	10.8	19	779
nonag	0	1	e	37	ne1	92	2	0	1.1455	0.59031	10.8	19	779
ag	0	1	e	38	tx3	104	1	287	1.1727	0.76452	18	19	994
ag	1	1	e	44	tx3	51	1	319	1.578	0.378407	18	19	994
ag	0	0	e	46	tx3	102	1	300	0.5882	0.285964	18	19	994
nonag	1	1	e	48	ne1	102	3	255	2.6646	0.646543	10.8	19	779
nonag	1	0	a	10	al7	95	1	287	0.7694	0.896008	17.8	22	1479
nonag	0	1	a	14	al7	111	1	0	1.3692	0.529149	17.8	22	1479
nonag	1	1	a	16	al7	110	2	281	2.8668	1.02186	17.8	22	1479
nonag	0	0	a	39	al7	87	1	306	0.7034	0.528798	17.8	22	1479
nonag	1	1	b	4	al7	107	2	325	4.545	1.43178	17.8	22	1479
nonag	1	0	b	12	al7	87	1	313	1.1653	1.1933	17.8	22	1479
nonag	0	0	b	28	al7	86	1	274	0.9646	0.736141	17.8	22	1479
nonag	0	1	b	32	al7	102	2	46	1.0529	0.63443	17.8	22	1479
nonag	1	1	c	25	al7	93	2	338	2.6814	0.416631	17.8	22	1479
nonag	0	1	c	27	al7	88	2	0	0.9014	0.793474	17.8	22	1479
nonag	1	0	c	32	al7	68	1	344	1.14	0.932203	17.8	22	1479
nonag	0	0	c	48	al7	104	1	338	0.825	0.2763	17.8	22	1479
nonag	1	0	d	1	al7	94	1	338	1.0076	0.846097	17.8	22	1479
nonag	0	1	d	27	al7	80	2	332	1.5099	0.433631	17.8	22	1479
nonag	0	0	d	32	al7	82	1	281	0.4837	1.03235	17.8	22	1479
nonag	1	1	d	48	al7	70	2	313	1.9547	0.502691	17.8	22	1479
nonag	1	0	e	5	al7	83	1	363	0.8636	0.968095	17.8	22	1479
nonag	0	0	e	19	al7	92	1	287	0.7496	0.437392	17.8	22	1479
nonag	1	1	e	29	al7	65	3	306	2.4012	0.652808	17.8	22	1479
nonag	0	1	e	45	al7	106	1	0	1.0636	1.19344	17.8	22	1479
nonag	1	1	a	3	va2	73	1	287	2.3517	0.238389	12	24	966
nonag	1	0	a	13	va2	82	1	306	1.5693	0.280643	12	24	966
nonag	0	1	a	18	va2	61	1	306	1.5443	0.133015	12	24	966
nonag	0	0	a	29	va2	100	1	306	0.854	0.407151	12	24	966
nonag	0	0	b	7	va2	94	1	230	0.8461	0.40782	12	24	966
nonag	1	1	b	26	va2	97	2	262	2.4225	1.17988	12	24	966
nonag	0	1	b	37	va2	106	1	294	1.1051	0.536568	12	24	966
nonag	1	0	b	39	va2	77	1	275	0.7771	0.439074	12	24	966
nonag	0	0	c	3	va2	62	1	370	0.4906	0.527873	12	24	966
nonag	1	1	c	7	va2	90	2	313	2.1545	0.494002	12	24	966
nonag	0	1	c	31	va2	79	1	0	0.8184	0.830463	12	24	966
nonag	1	0	c	39	va2	93	1	344	1.1116	0.568506	12	24	966
nonag	0	0	d	9	va2	71	1	300	0.3288	0.690488	12	24	966
nonag	1	1	d	13	va2	51	1	306	1.351	0.432662	12	24	966
nonag	0	1	d	22	va2	63	1	0	0.633	0.534545	12	24	966
nonag	1	0	d	31	va2	65	1	389	0.8496	0.315374	12	24	966
nonag	0	0	e	3	va2	79	1	300	0.6343	0.295547	12	24	966
nonag	0	1	e	9	va2	101	3	376	1.4239	0.661494	12	24	966
nonag	1	1	e	25	va2	97	3	313	2.6209	0.323887	12	24	966
nonag	1	0	e	26	va2	108	1	268	1.2533	0.24868	12	24	966
